# Supplementary material for: Genomic and Physiological Characterization of Metabacillus flavus sp. nov., a Novel Carotenoid-Producing Bacilli Isolated from Korean Marine Mud
Source: Microorganisms. 2022 May 7;10(5):979. doi: 10.3390/microorganisms10050979 (PMC9146079; doi:10.3390/microorganisms10050979)
Supplement: Supplementary file 1 [file microorganisms-10-00979-s001.zip]

Archive with 1 entries (1 files):
- microorganisms-1704712-supplementary.pdf
